# Supplementary material for: Memory for medicinal plants remains in ancient and modern environments suggesting an evolved adaptedness
Source: PLoS One. 2021 Oct 25;16(10):e0258986. doi: 10.1371/journal.pone.0258986 (PMC8544875; doi:10.1371/journal.pone.0258986)
Supplement: S3 Appendix — (XLSX) [file pone.0258986.s003.xlsx]

## Sheet: Dados_manuscrito_Memory
volunteers	environments	words (portuguese)	rating	recall
1M22	coniferous	sangue	4	0
1M22	coniferous	algodao	4	0
1M22	coniferous	fogo	5	0
1M22	coniferous	geladeira	1	1
1M22	coniferous	prato	2	1
1M22	coniferous	papel	5	1
1M22	coniferous	saco	3	0
1M22	coniferous	charuto	1	0
1M22	coniferous	lapis	2	1
1M22	coniferous	agua	5	0
1M22	coniferous	maquina	1	1
1M22	coniferous	jaula	3	0
1M22	coniferous	tumulo	3	0
1M22	coniferous	vitamina	5	0
1M22	coniferous	xicara	2	1
1M22	coniferous	tampa	1	0
1M22	coniferous	carro	1	0
1M22	coniferous	violao	1	0
1M22	coniferous	aranha	4	1
1M22	coniferous	biblia	1	0
1M22	coniferous	cama	2	1
1M22	coniferous	gas	5	0
1M22	coniferous	camisa	4	0
1M22	coniferous	dinheiro	1	1
1M22	coniferous	terra	3	1
1M22	coniferous	refrigerante	1	1
1M22	coniferous	agulha	4	1
1M22	coniferous	pessoas	5	1
1M22	coniferous	natureza	5	0
1M22	coniferous	animal	5	1
1M22	coniferous	remedio	5	0
1M22	coniferous	paisagem	3	1
2M23	coniferous	sangue	5	1
2M23	coniferous	algodao	1	1
2M23	coniferous	fogo	4	1
2M23	coniferous	geladeira	1	0
2M23	coniferous	prato	3	0
2M23	coniferous	papel	5	1
2M23	coniferous	saco	4	1
2M23	coniferous	charuto	1	1
2M23	coniferous	lapis	3	1
2M23	coniferous	agua	5	1
2M23	coniferous	maquina	4	0
2M23	coniferous	jaula	3	0
2M23	coniferous	tumulo	3	0
2M23	coniferous	vitamina	5	0
2M23	coniferous	xicara	2	0
2M23	coniferous	tampa	1	1
2M23	coniferous	carro	1	0
2M23	coniferous	violao	1	0
2M23	coniferous	aranha	5	0
2M23	coniferous	biblia	1	0
2M23	coniferous	cama	3	0
2M23	coniferous	gas	5	0
2M23	coniferous	camisa	5	0
2M23	coniferous	dinheiro	1	0
2M23	coniferous	terra	1	0
2M23	coniferous	refrigerante	1	0
2M23	coniferous	agulha	5	0
2M23	coniferous	pessoas	5	0
2M23	coniferous	natureza	5	1
2M23	coniferous	animal	5	0
2M23	coniferous	remedio	5	0
2M23	coniferous	paisagem	4	1
3MF21	coniferous	sangue	3	0
3MF21	coniferous	algodao	4	1
3MF21	coniferous	fogo	1	0
3MF21	coniferous	geladeira	5	1
3MF21	coniferous	prato	1	0
3MF21	coniferous	papel	3	0
3MF21	coniferous	saco	2	0
3MF21	coniferous	charuto	1	0
3MF21	coniferous	lapis	1	0
3MF21	coniferous	agua	5	0
3MF21	coniferous	maquina	1	0
3MF21	coniferous	jaula	1	0
3MF21	coniferous	tumulo	1	0
3MF21	coniferous	vitamina	5	0
3MF21	coniferous	xicara	1	1
3MF21	coniferous	tampa	1	0
3MF21	coniferous	carro	2	1
3MF21	coniferous	violao	1	1
3MF21	coniferous	aranha	1	0
3MF21	coniferous	biblia	2	1
3MF21	coniferous	cama	5	1
3MF21	coniferous	gas	5	0
3MF21	coniferous	camisa	3	1
3MF21	coniferous	dinheiro	4	0
3MF21	coniferous	terra	3	1
3MF21	coniferous	refrigerante	1	1
3MF21	coniferous	agulha	3	1
3MF21	coniferous	pessoas	5	0
3MF21	coniferous	natureza	5	0
3MF21	coniferous	animal	4	1
3MF21	coniferous	remedio	5	1
3MF21	coniferous	paisagem	3	0
4F20	coniferous	sangue	4	0
4F20	coniferous	algodao	1	1
4F20	coniferous	fogo	5	0
4F20	coniferous	geladeira	4	1
4F20	coniferous	prato	1	1
4F20	coniferous	papel	5	1
4F20	coniferous	saco	5	1
4F20	coniferous	charuto	1	0
4F20	coniferous	lapis	4	0
4F20	coniferous	agua	5	0
4F20	coniferous	maquina	1	0
4F20	coniferous	jaula	1	1
4F20	coniferous	tumulo	1	0
4F20	coniferous	vitamina	5	0
4F20	coniferous	xicara	1	0
4F20	coniferous	tampa	1	0
4F20	coniferous	carro	1	0
4F20	coniferous	violao	1	0
4F20	coniferous	aranha	5	0
4F20	coniferous	biblia	5	1
4F20	coniferous	cama	2	0
4F20	coniferous	gas	5	1
4F20	coniferous	camisa	5	0
4F20	coniferous	dinheiro	4	0
4F20	coniferous	terra	1	1
4F20	coniferous	refrigerante	1	0
4F20	coniferous	agulha	4	1
4F20	coniferous	pessoas	5	1
4F20	coniferous	natureza	5	1
4F20	coniferous	animal	5	1
4F20	coniferous	remedio	5	0
4F20	coniferous	paisagem	4	0
5F21	coniferous	sangue	3	0
5F21	coniferous	algodao	2	0
5F21	coniferous	fogo	5	0
5F21	coniferous	geladeira	4	1
5F21	coniferous	prato	2	0
5F21	coniferous	papel	1	1
5F21	coniferous	saco	2	1
5F21	coniferous	charuto	1	0
5F21	coniferous	lapis	1	1
5F21	coniferous	agua	5	0
5F21	coniferous	maquina	1	0
5F21	coniferous	jaula	1	0
5F21	coniferous	tumulo	1	0
5F21	coniferous	vitamina	5	0
5F21	coniferous	xicara	3	1
5F21	coniferous	tampa	1	0
5F21	coniferous	carro	2	1
5F21	coniferous	violao	1	0
5F21	coniferous	aranha	5	0
5F21	coniferous	biblia	5	0
5F21	coniferous	cama	2	0
5F21	coniferous	gas	5	0
5F21	coniferous	camisa	5	1
5F21	coniferous	dinheiro	4	0
5F21	coniferous	terra	2	1
5F21	coniferous	refrigerante	1	1
5F21	coniferous	agulha	2	1
5F21	coniferous	pessoas	5	0
5F21	coniferous	natureza	5	0
5F21	coniferous	animal	5	1
5F21	coniferous	remedio	5	1
5F21	coniferous	paisagem	5	0
6M20	coniferous	sangue	5	0
6M20	coniferous	algodao	3	1
6M20	coniferous	fogo	2	0
6M20	coniferous	geladeira	3	1
6M20	coniferous	prato	1	0
6M20	coniferous	papel	2	1
6M20	coniferous	saco	4	1
6M20	coniferous	charuto	1	0
6M20	coniferous	lapis	2	0
6M20	coniferous	agua	5	0
6M20	coniferous	maquina	3	1
6M20	coniferous	jaula	1	0
6M20	coniferous	tumulo	1	0
6M20	coniferous	vitamina	5	0
6M20	coniferous	xicara	2	0
6M20	coniferous	tampa	2	1
6M20	coniferous	carro	2	0
6M20	coniferous	violao	2	1
6M20	coniferous	aranha	1	1
6M20	coniferous	biblia	1	0
6M20	coniferous	cama	3	1
6M20	coniferous	gas	2	0
6M20	coniferous	camisa	4	0
6M20	coniferous	dinheiro	4	1
6M20	coniferous	terra	2	1
6M20	coniferous	refrigerante	1	1
6M20	coniferous	agulha	3	1
6M20	coniferous	pessoas	3	0
6M20	coniferous	natureza	5	1
6M20	coniferous	animal	4	0
6M20	coniferous	remedio	5	0
6M20	coniferous	paisagem	3	1
7F21	coniferous	sangue	1	0
7F21	coniferous	algodao	5	1
7F21	coniferous	fogo	4	0
7F21	coniferous	geladeira	1	1
7F21	coniferous	prato	1	1
7F21	coniferous	papel	1	0
7F21	coniferous	saco	5	1
7F21	coniferous	charuto	1	1
7F21	coniferous	lapis	1	0
7F21	coniferous	agua	5	0
7F21	coniferous	maquina	1	0
7F21	coniferous	jaula	1	0
7F21	coniferous	tumulo	1	0
7F21	coniferous	vitamina	5	0
7F21	coniferous	xicara	1	0
7F21	coniferous	tampa	1	0
7F21	coniferous	carro	1	1
7F21	coniferous	violao	1	0
7F21	coniferous	aranha	1	0
7F21	coniferous	biblia	1	1
7F21	coniferous	cama	4	1
7F21	coniferous	gas	3	0
7F21	coniferous	camisa	5	0
7F21	coniferous	dinheiro	4	0
7F21	coniferous	terra	3	0
7F21	coniferous	refrigerante	1	1
7F21	coniferous	agulha	3	1
7F21	coniferous	pessoas	1	0
7F21	coniferous	natureza	5	1
7F21	coniferous	animal	5	1
7F21	coniferous	remedio	3	0
7F21	coniferous	paisagem	5	1
8F20	coniferous	sangue	3	0
8F20	coniferous	algodao	3	1
8F20	coniferous	fogo	3	0
8F20	coniferous	geladeira	2	1
8F20	coniferous	prato	2	0
8F20	coniferous	papel	2	0
8F20	coniferous	saco	2	0
8F20	coniferous	charuto	1	1
8F20	coniferous	lapis	1	0
8F20	coniferous	agua	5	0
8F20	coniferous	maquina	2	0
8F20	coniferous	jaula	1	0
8F20	coniferous	tumulo	2	1
8F20	coniferous	vitamina	5	0
8F20	coniferous	xicara	1	0
8F20	coniferous	tampa	5	1
8F20	coniferous	carro	2	1
8F20	coniferous	violao	1	1
8F20	coniferous	aranha	1	0
8F20	coniferous	biblia	3	1
8F20	coniferous	cama	3	0
8F20	coniferous	gas	2	1
8F20	coniferous	camisa	3	0
8F20	coniferous	dinheiro	3	1
8F20	coniferous	terra	5	0
8F20	coniferous	refrigerante	1	1
8F20	coniferous	agulha	1	1
8F20	coniferous	pessoas	1	1
8F20	coniferous	natureza	5	1
8F20	coniferous	animal	3	1
8F20	coniferous	remedio	5	0
8F20	coniferous	paisagem	3	0
9F19	coniferous	sangue	5	0
9F19	coniferous	algodao	4	1
9F19	coniferous	fogo	5	0
9F19	coniferous	geladeira	4	1
9F19	coniferous	prato	2	0
9F19	coniferous	papel	3	1
9F19	coniferous	saco	5	0
9F19	coniferous	charuto	1	1
9F19	coniferous	lapis	4	1
9F19	coniferous	agua	5	0
9F19	coniferous	maquina	3	1
9F19	coniferous	jaula	1	1
9F19	coniferous	tumulo	2	0
9F19	coniferous	vitamina	5	0
9F19	coniferous	xicara	4	0
9F19	coniferous	tampa	5	0
9F19	coniferous	carro	1	1
9F19	coniferous	violao	1	0
9F19	coniferous	aranha	5	0
9F19	coniferous	biblia	1	0
9F19	coniferous	cama	2	0
9F19	coniferous	gas	2	0
9F19	coniferous	camisa	5	1
9F19	coniferous	dinheiro	5	0
9F19	coniferous	terra	3	0
9F19	coniferous	refrigerante	3	1
9F19	coniferous	agulha	4	1
9F19	coniferous	pessoas	5	0
9F19	coniferous	natureza	5	1
9F19	coniferous	animal	1	1
9F19	coniferous	remedio	5	1
9F19	coniferous	paisagem	3	0
10F26	coniferous	sangue	3	0
10F26	coniferous	algodao	3	1
10F26	coniferous	fogo	3	0
10F26	coniferous	geladeira	2	1
10F26	coniferous	prato	2	0
10F26	coniferous	papel	3	0
10F26	coniferous	saco	2	1
10F26	coniferous	charuto	1	1
10F26	coniferous	lapis	2	1
10F26	coniferous	agua	5	1
10F26	coniferous	maquina	2	1
10F26	coniferous	jaula	1	0
10F26	coniferous	tumulo	2	0
10F26	coniferous	vitamina	3	0
10F26	coniferous	xicara	3	0
10F26	coniferous	tampa	5	0
10F26	coniferous	carro	1	1
10F26	coniferous	violao	2	1
10F26	coniferous	aranha	1	0
10F26	coniferous	biblia	2	1
10F26	coniferous	cama	1	0
10F26	coniferous	gas	2	0
10F26	coniferous	camisa	3	0
10F26	coniferous	dinheiro	5	1
10F26	coniferous	terra	3	1
10F26	coniferous	refrigerante	1	1
10F26	coniferous	agulha	5	0
10F26	coniferous	pessoas	5	1
10F26	coniferous	natureza	5	1
10F26	coniferous	animal	1	1
10F26	coniferous	remedio	5	0
10F26	coniferous	paisagem	2	0
11F20	coniferous	sangue	4	1
11F20	coniferous	algodao	3	0
11F20	coniferous	fogo	5	1
11F20	coniferous	geladeira	4	1
11F20	coniferous	prato	2	0
11F20	coniferous	papel	3	1
11F20	coniferous	saco	2	0
11F20	coniferous	charuto	1	1
11F20	coniferous	lapis	3	0
11F20	coniferous	agua	5	0
11F20	coniferous	maquina	2	0
11F20	coniferous	jaula	3	0
11F20	coniferous	tumulo	1	0
11F20	coniferous	vitamina	5	0
11F20	coniferous	xicara	1	0
11F20	coniferous	tampa	2	1
11F20	coniferous	carro	2	0
11F20	coniferous	violao	1	0
11F20	coniferous	aranha	5	0
11F20	coniferous	biblia	1	0
11F20	coniferous	cama	3	1
11F20	coniferous	gas	4	0
11F20	coniferous	camisa	5	1
11F20	coniferous	dinheiro	1	0
11F20	coniferous	terra	3	0
11F20	coniferous	refrigerante	1	1
11F20	coniferous	agulha	3	1
11F20	coniferous	pessoas	4	1
11F20	coniferous	natureza	5	0
11F20	coniferous	animal	3	1
11F20	coniferous	remedio	5	1
11F20	coniferous	paisagem	3	1
12M26	coniferous	sangue	4	1
12M26	coniferous	algodao	4	1
12M26	coniferous	fogo	5	1
12M26	coniferous	geladeira	2	1
12M26	coniferous	prato	2	1
12M26	coniferous	papel	2	1
12M26	coniferous	saco	2	1
12M26	coniferous	charuto	1	0
12M26	coniferous	lapis	1	1
12M26	coniferous	agua	5	0
12M26	coniferous	maquina	2	0
12M26	coniferous	jaula	3	0
12M26	coniferous	tumulo	1	0
12M26	coniferous	vitamina	5	0
12M26	coniferous	xicara	2	1
12M26	coniferous	tampa	1	0
12M26	coniferous	carro	1	1
12M26	coniferous	violao	1	0
12M26	coniferous	aranha	1	0
12M26	coniferous	biblia	1	1
12M26	coniferous	cama	1	0
12M26	coniferous	gas	1	0
12M26	coniferous	camisa	4	1
12M26	coniferous	dinheiro	1	0
12M26	coniferous	terra	1	1
12M26	coniferous	refrigerante	1	1
12M26	coniferous	agulha	3	0
12M26	coniferous	pessoas	5	1
12M26	coniferous	natureza	5	1
12M26	coniferous	animal	4	1
12M26	coniferous	remedio	5	1
12M26	coniferous	paisagem	3	0
13F22	coniferous	sangue	5	0
13F22	coniferous	algodao	3	0
13F22	coniferous	fogo	5	0
13F22	coniferous	geladeira	1	1
13F22	coniferous	prato	1	1
13F22	coniferous	papel	1	1
13F22	coniferous	saco	4	1
13F22	coniferous	charuto	1	0
13F22	coniferous	lapis	1	0
13F22	coniferous	agua	5	0
13F22	coniferous	maquina	3	0
13F22	coniferous	jaula	1	1
13F22	coniferous	tumulo	1	0
13F22	coniferous	vitamina	5	0
13F22	coniferous	xicara	5	1
13F22	coniferous	tampa	5	0
13F22	coniferous	carro	2	1
13F22	coniferous	violao	1	0
13F22	coniferous	aranha	1	0
13F22	coniferous	biblia	1	0
13F22	coniferous	cama	4	0
13F22	coniferous	gas	1	1
13F22	coniferous	camisa	5	0
13F22	coniferous	dinheiro	1	1
13F22	coniferous	terra	1	1
13F22	coniferous	refrigerante	1	1
13F22	coniferous	agulha	4	0
13F22	coniferous	pessoas	5	1
13F22	coniferous	natureza	5	1
13F22	coniferous	animal	5	0
13F22	coniferous	remedio	5	0
13F22	coniferous	paisagem	5	1
14F31	coniferous	sangue	4	0
14F31	coniferous	algodao	2	0
14F31	coniferous	fogo	4	0
14F31	coniferous	geladeira	1	0
14F31	coniferous	prato	1	1
14F31	coniferous	papel	2	0
14F31	coniferous	saco	1	0
14F31	coniferous	charuto	1	0
14F31	coniferous	lapis	1	1
14F31	coniferous	agua	5	0
14F31	coniferous	maquina	3	0
14F31	coniferous	jaula	1	0
14F31	coniferous	tumulo	1	0
14F31	coniferous	vitamina	5	0
14F31	coniferous	xicara	2	0
14F31	coniferous	tampa	1	0
14F31	coniferous	carro	1	1
14F31	coniferous	violao	1	0
14F31	coniferous	aranha	1	0
14F31	coniferous	biblia	1	0
14F31	coniferous	cama	2	1
14F31	coniferous	gas	3	1
14F31	coniferous	camisa	3	0
14F31	coniferous	dinheiro	1	1
14F31	coniferous	terra	2	0
14F31	coniferous	refrigerante	1	1
14F31	coniferous	agulha	2	0
14F31	coniferous	pessoas	3	1
14F31	coniferous	natureza	3	1
14F31	coniferous	animal	2	1
14F31	coniferous	remedio	5	0
14F31	coniferous	paisagem	2	0
15F26	coniferous	sangue	5	0
15F26	coniferous	algodao	3	0
15F26	coniferous	fogo	5	0
15F26	coniferous	geladeira	1	1
15F26	coniferous	prato	2	1
15F26	coniferous	papel	1	0
15F26	coniferous	saco	2	0
15F26	coniferous	charuto	1	0
15F26	coniferous	lapis	1	0
15F26	coniferous	agua	5	1
15F26	coniferous	maquina	3	0
15F26	coniferous	jaula	1	0
15F26	coniferous	tumulo	1	0
15F26	coniferous	vitamina	5	0
15F26	coniferous	xicara	1	1
15F26	coniferous	tampa	2	0
15F26	coniferous	carro	5	1
15F26	coniferous	violao	1	0
15F26	coniferous	aranha	5	1
15F26	coniferous	biblia	1	0
15F26	coniferous	cama	1	1
15F26	coniferous	gas	1	1
15F26	coniferous	camisa	5	1
15F26	coniferous	dinheiro	1	1
15F26	coniferous	terra	3	1
15F26	coniferous	refrigerante	1	1
15F26	coniferous	agulha	4	1
15F26	coniferous	pessoas	5	0
15F26	coniferous	natureza	5	1
15F26	coniferous	animal	4	0
15F26	coniferous	remedio	5	0
15F26	coniferous	paisagem	4	1
16M16	coniferous	sangue	3	0
16M16	coniferous	algodao	3	0
16M16	coniferous	fogo	1	1
16M16	coniferous	geladeira	1	0
16M16	coniferous	prato	1	0
16M16	coniferous	papel	3	1
16M16	coniferous	saco	1	0
16M16	coniferous	charuto	1	0
16M16	coniferous	lapis	3	0
16M16	coniferous	agua	5	1
16M16	coniferous	maquina	1	0
16M16	coniferous	jaula	1	1
16M16	coniferous	tumulo	1	0
16M16	coniferous	vitamina	5	1
16M16	coniferous	xicara	3	0
16M16	coniferous	tampa	5	0
16M16	coniferous	carro	1	1
16M16	coniferous	violao	1	0
16M16	coniferous	aranha	1	0
16M16	coniferous	biblia	1	0
16M16	coniferous	cama	1	0
16M16	coniferous	gas	3	0
16M16	coniferous	camisa	5	0
16M16	coniferous	dinheiro	2	0
16M16	coniferous	terra	3	0
16M16	coniferous	refrigerante	1	0
16M16	coniferous	agulha	4	0
16M16	coniferous	pessoas	5	1
16M16	coniferous	natureza	5	1
16M16	coniferous	animal	1	1
16M16	coniferous	remedio	5	0
16M16	coniferous	paisagem	3	1
17F19	coniferous	sangue	4	0
17F19	coniferous	algodao	1	1
17F19	coniferous	fogo	5	0
17F19	coniferous	geladeira	4	0
17F19	coniferous	prato	1	1
17F19	coniferous	papel	5	1
17F19	coniferous	saco	1	0
17F19	coniferous	charuto	1	0
17F19	coniferous	lapis	1	1
17F19	coniferous	agua	5	0
17F19	coniferous	maquina	1	0
17F19	coniferous	jaula	1	0
17F19	coniferous	tumulo	1	0
17F19	coniferous	vitamina	5	0
17F19	coniferous	xicara	1	0
17F19	coniferous	tampa	1	0
17F19	coniferous	carro	5	1
17F19	coniferous	violao	3	0
17F19	coniferous	aranha	5	0
17F19	coniferous	biblia	1	0
17F19	coniferous	cama	1	0
17F19	coniferous	gas	4	0
17F19	coniferous	camisa	1	0
17F19	coniferous	dinheiro	1	0
17F19	coniferous	terra	3	1
17F19	coniferous	refrigerante	2	0
17F19	coniferous	agulha	1	1
17F19	coniferous	pessoas	4	0
17F19	coniferous	natureza	5	1
17F19	coniferous	animal	4	0
17F19	coniferous	remedio	4	0
17F19	coniferous	paisagem	4	1
18M20	coniferous	sangue	2	0
18M20	coniferous	algodao	2	1
18M20	coniferous	fogo	3	0
18M20	coniferous	geladeira	1	0
18M20	coniferous	prato	1	0
18M20	coniferous	papel	2	0
18M20	coniferous	saco	2	1
18M20	coniferous	charuto	1	1
18M20	coniferous	lapis	2	0
18M20	coniferous	agua	5	1
18M20	coniferous	maquina	2	0
18M20	coniferous	jaula	1	0
18M20	coniferous	tumulo	1	0
18M20	coniferous	vitamina	5	0
18M20	coniferous	xicara	1	0
18M20	coniferous	tampa	1	0
18M20	coniferous	carro	2	1
18M20	coniferous	violao	1	0
18M20	coniferous	aranha	1	1
18M20	coniferous	biblia	2	1
18M20	coniferous	cama	1	1
18M20	coniferous	gas	1	0
18M20	coniferous	camisa	1	0
18M20	coniferous	dinheiro	1	1
18M20	coniferous	terra	1	1
18M20	coniferous	refrigerante	1	0
18M20	coniferous	agulha	2	1
18M20	coniferous	pessoas	2	1
18M20	coniferous	natureza	2	1
18M20	coniferous	animal	1	1
18M20	coniferous	remedio	5	0
18M20	coniferous	paisagem	1	1
19M19	coniferous	sangue	5	1
19M19	coniferous	algodao	5	1
19M19	coniferous	fogo	5	0
19M19	coniferous	geladeira	1	0
19M19	coniferous	prato	2	0
19M19	coniferous	papel	5	0
19M19	coniferous	saco	3	0
19M19	coniferous	charuto	1	1
19M19	coniferous	lapis	1	0
19M19	coniferous	agua	5	1
19M19	coniferous	maquina	1	0
19M19	coniferous	jaula	1	0
19M19	coniferous	tumulo	2	0
19M19	coniferous	vitamina	5	0
19M19	coniferous	xicara	2	1
19M19	coniferous	tampa	4	0
19M19	coniferous	carro	4	1
19M19	coniferous	violao	2	1
19M19	coniferous	aranha	1	1
19M19	coniferous	biblia	1	0
19M19	coniferous	cama	3	0
19M19	coniferous	gas	4	0
19M19	coniferous	camisa	5	1
19M19	coniferous	dinheiro	1	0
19M19	coniferous	terra	2	0
19M19	coniferous	refrigerante	1	1
19M19	coniferous	agulha	5	0
19M19	coniferous	pessoas	5	1
19M19	coniferous	natureza	5	0
19M19	coniferous	animal	3	0
19M19	coniferous	remedio	5	1
19M19	coniferous	paisagem	3	0
20M21	coniferous	sangue	2	0
20M21	coniferous	algodao	1	0
20M21	coniferous	fogo	5	1
20M21	coniferous	geladeira	1	0
20M21	coniferous	prato	1	0
20M21	coniferous	papel	2	0
20M21	coniferous	saco	4	1
20M21	coniferous	charuto	1	0
20M21	coniferous	lapis	1	0
20M21	coniferous	agua	5	0
20M21	coniferous	maquina	3	0
20M21	coniferous	jaula	1	0
20M21	coniferous	tumulo	1	0
20M21	coniferous	vitamina	5	0
20M21	coniferous	xicara	2	1
20M21	coniferous	tampa	1	1
20M21	coniferous	carro	3	0
20M21	coniferous	violao	1	0
20M21	coniferous	aranha	3	0
20M21	coniferous	biblia	1	1
20M21	coniferous	cama	1	0
20M21	coniferous	gas	5	1
20M21	coniferous	camisa	5	1
20M21	coniferous	dinheiro	5	1
20M21	coniferous	terra	3	1
20M21	coniferous	refrigerante	1	0
20M21	coniferous	agulha	5	1
20M21	coniferous	pessoas	5	0
20M21	coniferous	natureza	5	1
20M21	coniferous	animal	5	1
20M21	coniferous	remedio	5	1
20M21	coniferous	paisagem	3	1
21F20	coniferous	sangue	5	0
21F20	coniferous	algodao	1	1
21F20	coniferous	fogo	4	1
21F20	coniferous	geladeira	5	1
21F20	coniferous	prato	1	0
21F20	coniferous	papel	4	1
21F20	coniferous	saco	5	0
21F20	coniferous	charuto	1	1
21F20	coniferous	lapis	5	0
21F20	coniferous	agua	5	0
21F20	coniferous	maquina	1	0
21F20	coniferous	jaula	1	0
21F20	coniferous	tumulo	1	0
21F20	coniferous	vitamina	5	0
21F20	coniferous	xicara	2	0
21F20	coniferous	tampa	1	0
21F20	coniferous	carro	1	1
21F20	coniferous	violao	1	0
21F20	coniferous	aranha	1	0
21F20	coniferous	biblia	1	1
21F20	coniferous	cama	1	0
21F20	coniferous	gas	5	0
21F20	coniferous	camisa	5	1
21F20	coniferous	dinheiro	5	0
21F20	coniferous	terra	5	0
21F20	coniferous	refrigerante	1	1
21F20	coniferous	agulha	1	1
21F20	coniferous	pessoas	2	1
21F20	coniferous	natureza	5	0
21F20	coniferous	animal	1	1
21F20	coniferous	remedio	5	1
21F20	coniferous	paisagem	4	1
22M26	coniferous	sangue	3	1
22M26	coniferous	algodao	3	0
22M26	coniferous	fogo	5	1
22M26	coniferous	geladeira	5	1
22M26	coniferous	prato	1	1
22M26	coniferous	papel	1	1
22M26	coniferous	saco	2	1
22M26	coniferous	charuto	1	1
22M26	coniferous	lapis	1	1
22M26	coniferous	agua	5	0
22M26	coniferous	maquina	1	0
22M26	coniferous	jaula	1	0
22M26	coniferous	tumulo	1	1
22M26	coniferous	vitamina	5	1
22M26	coniferous	xicara	1	1
22M26	coniferous	tampa	1	0
22M26	coniferous	carro	2	1
22M26	coniferous	violao	4	0
22M26	coniferous	aranha	5	0
22M26	coniferous	biblia	5	1
22M26	coniferous	cama	2	0
22M26	coniferous	gas	5	1
22M26	coniferous	camisa	5	0
22M26	coniferous	dinheiro	5	1
22M26	coniferous	terra	2	0
22M26	coniferous	refrigerante	3	1
22M26	coniferous	agulha	2	1
22M26	coniferous	pessoas	5	1
22M26	coniferous	natureza	5	1
22M26	coniferous	animal	1	1
22M26	coniferous	remedio	5	0
22M26	coniferous	paisagem	4	0
23F22	coniferous	sangue	5	0
23F22	coniferous	algodao	3	1
23F22	coniferous	fogo	3	1
23F22	coniferous	geladeira	3	0
23F22	coniferous	prato	1	0
23F22	coniferous	papel	2	1
23F22	coniferous	saco	4	0
23F22	coniferous	charuto	1	1
23F22	coniferous	lapis	2	0
23F22	coniferous	agua	5	0
23F22	coniferous	maquina	3	0
23F22	coniferous	jaula	1	0
23F22	coniferous	tumulo	1	1
23F22	coniferous	vitamina	5	0
23F22	coniferous	xicara	2	0
23F22	coniferous	tampa	2	1
23F22	coniferous	carro	3	1
23F22	coniferous	violao	2	0
23F22	coniferous	aranha	1	0
23F22	coniferous	biblia	1	0
23F22	coniferous	cama	3	0
23F22	coniferous	gas	2	1
23F22	coniferous	camisa	4	0
23F22	coniferous	dinheiro	4	1
23F22	coniferous	terra	2	1
23F22	coniferous	refrigerante	1	1
23F22	coniferous	agulha	3	0
23F22	coniferous	pessoas	3	1
23F22	coniferous	natureza	4	1
23F22	coniferous	animal	1	0
23F22	coniferous	remedio	5	0
23F22	coniferous	paisagem	3	1
24F31	coniferous	sangue	1	0
24F31	coniferous	algodao	4	0
24F31	coniferous	fogo	5	0
24F31	coniferous	geladeira	2	1
24F31	coniferous	prato	1	0
24F31	coniferous	papel	1	0
24F31	coniferous	saco	4	1
24F31	coniferous	charuto	1	0
24F31	coniferous	lapis	2	0
24F31	coniferous	agua	5	0
24F31	coniferous	maquina	1	0
24F31	coniferous	jaula	1	0
24F31	coniferous	tumulo	1	0
24F31	coniferous	vitamina	5	0
24F31	coniferous	xicara	1	0
24F31	coniferous	tampa	1	1
24F31	coniferous	carro	2	0
24F31	coniferous	violao	1	0
24F31	coniferous	aranha	5	0
24F31	coniferous	biblia	1	1
24F31	coniferous	cama	5	0
24F31	coniferous	gas	1	0
24F31	coniferous	camisa	5	1
24F31	coniferous	dinheiro	4	1
24F31	coniferous	terra	3	0
24F31	coniferous	refrigerante	1	1
24F31	coniferous	agulha	3	0
24F31	coniferous	pessoas	5	1
24F31	coniferous	natureza	5	1
24F31	coniferous	animal	5	0
24F31	coniferous	remedio	5	1
24F31	coniferous	paisagem	1	0
25F26	coniferous	sangue	3	1
25F26	coniferous	algodao	3	0
25F26	coniferous	fogo	3	0
25F26	coniferous	geladeira	2	1
25F26	coniferous	prato	2	0
25F26	coniferous	papel	2	0
25F26	coniferous	saco	1	0
25F26	coniferous	charuto	1	0
25F26	coniferous	lapis	2	0
25F26	coniferous	agua	5	1
25F26	coniferous	maquina	2	0
25F26	coniferous	jaula	1	0
25F26	coniferous	tumulo	1	0
25F26	coniferous	vitamina	5	0
25F26	coniferous	xicara	2	1
25F26	coniferous	tampa	1	0
25F26	coniferous	carro	2	0
25F26	coniferous	violao	1	1
25F26	coniferous	aranha	5	1
25F26	coniferous	biblia	3	0
25F26	coniferous	cama	3	1
25F26	coniferous	gas	2	1
25F26	coniferous	camisa	3	1
25F26	coniferous	dinheiro	3	1
25F26	coniferous	terra	1	1
25F26	coniferous	refrigerante	1	1
25F26	coniferous	agulha	1	1
25F26	coniferous	pessoas	4	0
25F26	coniferous	natureza	5	0
25F26	coniferous	animal	3	1
25F26	coniferous	remedio	5	0
25F26	coniferous	paisagem	3	1
26M16	coniferous	sangue	5	0
26M16	coniferous	algodao	5	1
26M16	coniferous	fogo	5	0
26M16	coniferous	geladeira	4	0
26M16	coniferous	prato	2	1
26M16	coniferous	papel	3	0
26M16	coniferous	saco	5	0
26M16	coniferous	charuto	1	0
26M16	coniferous	lapis	4	1
26M16	coniferous	agua	5	0
26M16	coniferous	maquina	3	0
26M16	coniferous	jaula	1	1
26M16	coniferous	tumulo	1	1
26M16	coniferous	vitamina	5	0
26M16	coniferous	xicara	5	0
26M16	coniferous	tampa	4	0
26M16	coniferous	carro	5	1
26M16	coniferous	violao	1	0
26M16	coniferous	aranha	1	0
26M16	coniferous	biblia	1	0
26M16	coniferous	cama	2	0
26M16	coniferous	gas	5	0
26M16	coniferous	camisa	5	0
26M16	coniferous	dinheiro	4	1
26M16	coniferous	terra	3	0
26M16	coniferous	refrigerante	3	0
26M16	coniferous	agulha	4	0
26M16	coniferous	pessoas	4	1
26M16	coniferous	natureza	5	0
26M16	coniferous	animal	1	1
26M16	coniferous	remedio	5	1
26M16	coniferous	paisagem	3	0
27F19	coniferous	sangue	5	0
27F19	coniferous	algodao	3	0
27F19	coniferous	fogo	3	1
27F19	coniferous	geladeira	2	1
27F19	coniferous	prato	2	0
27F19	coniferous	papel	3	1
27F19	coniferous	saco	1	0
27F19	coniferous	charuto	1	0
27F19	coniferous	lapis	2	1
27F19	coniferous	agua	5	0
27F19	coniferous	maquina	2	0
27F19	coniferous	jaula	1	0
27F19	coniferous	tumulo	1	0
27F19	coniferous	vitamina	3	0
27F19	coniferous	xicara	1	0
27F19	coniferous	tampa	1	0
27F19	coniferous	carro	2	1
27F19	coniferous	violao	2	0
27F19	coniferous	aranha	1	0
27F19	coniferous	biblia	2	1
27F19	coniferous	cama	4	0
27F19	coniferous	gas	2	0
27F19	coniferous	camisa	3	0
27F19	coniferous	dinheiro	4	0
27F19	coniferous	terra	1	0
27F19	coniferous	refrigerante	1	1
27F19	coniferous	agulha	4	0
27F19	coniferous	pessoas	5	0
27F19	coniferous	natureza	5	1
27F19	coniferous	animal	1	1
27F19	coniferous	remedio	5	0
27F19	coniferous	paisagem	2	0
28M20	coniferous	sangue	4	1
28M20	coniferous	algodao	3	0
28M20	coniferous	fogo	5	0
28M20	coniferous	geladeira	4	0
28M20	coniferous	prato	2	1
28M20	coniferous	papel	4	0
28M20	coniferous	saco	2	1
28M20	coniferous	charuto	1	0
28M20	coniferous	lapis	3	0
28M20	coniferous	agua	5	1
28M20	coniferous	maquina	2	1
28M20	coniferous	jaula	1	0
28M20	coniferous	tumulo	1	0
28M20	coniferous	vitamina	5	0
28M20	coniferous	xicara	1	0
28M20	coniferous	tampa	2	1
28M20	coniferous	carro	2	0
28M20	coniferous	violao	1	0
28M20	coniferous	aranha	1	1
28M20	coniferous	biblia	1	1
28M20	coniferous	cama	3	1
28M20	coniferous	gas	4	1
28M20	coniferous	camisa	5	0
28M20	coniferous	dinheiro	1	1
28M20	coniferous	terra	3	0
28M20	coniferous	refrigerante	1	1
28M20	coniferous	agulha	3	1
28M20	coniferous	pessoas	4	1
28M20	coniferous	natureza	5	1
28M20	coniferous	animal	1	1
28M20	coniferous	remedio	5	0
28M20	coniferous	paisagem	1	0
29M19	coniferous	sangue	5	1
29M19	coniferous	algodao	4	1
29M19	coniferous	fogo	5	0
29M19	coniferous	geladeira	2	0
29M19	coniferous	prato	2	0
29M19	coniferous	papel	2	0
29M19	coniferous	saco	2	0
29M19	coniferous	charuto	1	1
29M19	coniferous	lapis	1	0
29M19	coniferous	agua	5	0
29M19	coniferous	maquina	2	1
29M19	coniferous	jaula	1	0
29M19	coniferous	tumulo	1	1
29M19	coniferous	vitamina	5	1
29M19	coniferous	xicara	2	0
29M19	coniferous	tampa	1	0
29M19	coniferous	carro	1	0
29M19	coniferous	violao	1	1
29M19	coniferous	aranha	1	1
29M19	coniferous	biblia	1	0
29M19	coniferous	cama	5	0
29M19	coniferous	gas	1	0
29M19	coniferous	camisa	4	1
29M19	coniferous	dinheiro	1	0
29M19	coniferous	terra	1	0
29M19	coniferous	refrigerante	1	1
29M19	coniferous	agulha	3	0
29M19	coniferous	pessoas	5	1
29M19	coniferous	natureza	5	0
29M19	coniferous	animal	1	0
29M19	coniferous	remedio	5	1
29M19	coniferous	paisagem	2	0
30M20	coniferous	sangue	4	0
30M20	coniferous	algodao	3	1
30M20	coniferous	fogo	4	0
30M20	coniferous	geladeira	2	1
30M20	coniferous	prato	1	1
30M20	coniferous	papel	1	0
30M20	coniferous	saco	5	1
30M20	coniferous	charuto	1	1
30M20	coniferous	lapis	1	1
30M20	coniferous	agua	5	0
30M20	coniferous	maquina	3	0
30M20	coniferous	jaula	1	0
30M20	coniferous	tumulo	1	0
30M20	coniferous	vitamina	5	0
30M20	coniferous	xicara	5	0
30M20	coniferous	tampa	2	1
30M20	coniferous	carro	1	0
30M20	coniferous	violao	1	0
30M20	coniferous	aranha	1	1
30M20	coniferous	biblia	1	0
30M20	coniferous	cama	4	1
30M20	coniferous	gas	1	0
30M20	coniferous	camisa	5	0
30M20	coniferous	dinheiro	1	1
30M20	coniferous	terra	1	1
30M20	coniferous	refrigerante	1	0
30M20	coniferous	agulha	4	1
30M20	coniferous	pessoas	5	0
30M20	coniferous	natureza	5	1
30M20	coniferous	animal	5	1
30M20	coniferous	remedio	5	0
30M20	coniferous	paisagem	1	1
31M22	deciduous	sangue	5	0
31M22	deciduous	algodao	3	0
31M22	deciduous	fogo	5	1
31M22	deciduous	geladeira	1	0
31M22	deciduous	prato	1	1
31M22	deciduous	papel	4	1
31M22	deciduous	saco	3	0
31M22	deciduous	charuto	1	1
31M22	deciduous	lapis	1	0
31M22	deciduous	agua	5	1
31M22	deciduous	maquina	1	1
31M22	deciduous	jaula	3	1
31M22	deciduous	tumulo	2	0
31M22	deciduous	vitamina	5	0
31M22	deciduous	xicara	2	1
31M22	deciduous	tampa	1	0
31M22	deciduous	carro	1	0
31M22	deciduous	violao	1	0
31M22	deciduous	aranha	4	1
31M22	deciduous	biblia	1	0
31M22	deciduous	cama	2	1
31M22	deciduous	gas	1	0
31M22	deciduous	camisa	4	1
31M22	deciduous	dinheiro	1	1
31M22	deciduous	terra	3	1
31M22	deciduous	refrigerante	1	0
31M22	deciduous	agulha	4	1
31M22	deciduous	pessoas	5	1
31M22	deciduous	natureza	5	0
31M22	deciduous	animal	5	1
31M22	deciduous	remedio	5	1
31M22	deciduous	paisagem	3	1
32M23	deciduous	sangue	5	1
32M23	deciduous	algodao	1	1
32M23	deciduous	fogo	4	1
32M23	deciduous	geladeira	1	0
32M23	deciduous	prato	3	1
32M23	deciduous	papel	4	0
32M23	deciduous	saco	5	0
32M23	deciduous	charuto	2	0
32M23	deciduous	lapis	4	0
32M23	deciduous	agua	5	1
32M23	deciduous	maquina	4	0
32M23	deciduous	jaula	3	0
32M23	deciduous	tumulo	2	0
32M23	deciduous	vitamina	5	0
32M23	deciduous	xicara	2	0
32M23	deciduous	tampa	4	1
32M23	deciduous	carro	1	0
32M23	deciduous	violao	1	0
32M23	deciduous	aranha	5	0
32M23	deciduous	biblia	1	0
32M23	deciduous	cama	3	0
32M23	deciduous	gas	5	0
32M23	deciduous	camisa	5	0
32M23	deciduous	dinheiro	1	0
32M23	deciduous	terra	4	0
32M23	deciduous	refrigerante	1	0
32M23	deciduous	agulha	5	0
32M23	deciduous	pessoas	5	0
32M23	deciduous	natureza	5	1
32M23	deciduous	animal	5	0
32M23	deciduous	remedio	5	1
32M23	deciduous	paisagem	5	0
33F21	deciduous	sangue	5	1
33F21	deciduous	algodao	1	1
33F21	deciduous	fogo	4	0
33F21	deciduous	geladeira	1	0
33F21	deciduous	prato	3	0
33F21	deciduous	papel	4	0
33F21	deciduous	saco	5	0
33F21	deciduous	charuto	2	0
33F21	deciduous	lapis	4	0
33F21	deciduous	agua	5	0
33F21	deciduous	maquina	4	0
33F21	deciduous	jaula	3	0
33F21	deciduous	tumulo	2	0
33F21	deciduous	vitamina	5	0
33F21	deciduous	xicara	2	0
33F21	deciduous	tampa	4	1
33F21	deciduous	carro	1	1
33F21	deciduous	violao	1	1
33F21	deciduous	aranha	5	0
33F21	deciduous	biblia	1	1
33F21	deciduous	cama	3	1
33F21	deciduous	gas	5	0
33F21	deciduous	camisa	5	1
33F21	deciduous	dinheiro	1	0
33F21	deciduous	terra	4	1
33F21	deciduous	refrigerante	1	1
33F21	deciduous	agulha	5	1
33F21	deciduous	pessoas	5	0
33F21	deciduous	natureza	5	0
33F21	deciduous	animal	5	1
33F21	deciduous	remedio	5	1
33F21	deciduous	paisagem	5	0
34F20	deciduous	sangue	5	0
34F20	deciduous	algodao	1	1
34F20	deciduous	fogo	5	0
34F20	deciduous	geladeira	5	1
34F20	deciduous	prato	1	1
34F20	deciduous	papel	5	1
34F20	deciduous	saco	5	1
34F20	deciduous	charuto	1	0
34F20	deciduous	lapis	5	0
34F20	deciduous	agua	5	0
34F20	deciduous	maquina	1	1
34F20	deciduous	jaula	1	0
34F20	deciduous	tumulo	1	0
34F20	deciduous	vitamina	5	0
34F20	deciduous	xicara	1	0
34F20	deciduous	tampa	1	0
34F20	deciduous	carro	1	1
34F20	deciduous	violao	1	0
34F20	deciduous	aranha	1	0
34F20	deciduous	biblia	5	1
34F20	deciduous	cama	1	0
34F20	deciduous	gas	5	1
34F20	deciduous	camisa	5	0
34F20	deciduous	dinheiro	5	0
34F20	deciduous	terra	5	1
34F20	deciduous	refrigerante	1	0
34F20	deciduous	agulha	1	1
34F20	deciduous	pessoas	1	1
34F20	deciduous	natureza	5	1
34F20	deciduous	animal	5	1
34F20	deciduous	remedio	5	0
34F20	deciduous	paisagem	5	0
35F21	deciduous	sangue	5	0
35F21	deciduous	algodao	3	0
35F21	deciduous	fogo	5	0
35F21	deciduous	geladeira	5	0
35F21	deciduous	prato	1	1
35F21	deciduous	papel	1	1
35F21	deciduous	saco	2	1
35F21	deciduous	charuto	1	0
35F21	deciduous	lapis	1	1
35F21	deciduous	agua	5	0
35F21	deciduous	maquina	1	0
35F21	deciduous	jaula	1	0
35F21	deciduous	tumulo	1	0
35F21	deciduous	vitamina	5	0
35F21	deciduous	xicara	1	1
35F21	deciduous	tampa	1	0
35F21	deciduous	carro	2	1
35F21	deciduous	violao	5	0
35F21	deciduous	aranha	1	0
35F21	deciduous	biblia	5	0
35F21	deciduous	cama	2	0
35F21	deciduous	gas	5	0
35F21	deciduous	camisa	5	0
35F21	deciduous	dinheiro	5	1
35F21	deciduous	terra	2	1
35F21	deciduous	refrigerante	3	1
35F21	deciduous	agulha	2	1
35F21	deciduous	pessoas	5	0
35F21	deciduous	natureza	5	0
35F21	deciduous	animal	5	1
35F21	deciduous	remedio	5	1
35F21	deciduous	paisagem	5	0
36M20	deciduous	sangue	5	0
36M20	deciduous	algodao	3	1
36M20	deciduous	fogo	2	0
36M20	deciduous	geladeira	3	1
36M20	deciduous	prato	1	1
36M20	deciduous	papel	2	0
36M20	deciduous	saco	4	1
36M20	deciduous	charuto	1	0
36M20	deciduous	lapis	2	0
36M20	deciduous	agua	5	1
36M20	deciduous	maquina	3	0
36M20	deciduous	jaula	1	0
36M20	deciduous	tumulo	1	0
36M20	deciduous	vitamina	5	0
36M20	deciduous	xicara	2	0
36M20	deciduous	tampa	2	1
36M20	deciduous	carro	3	1
36M20	deciduous	violao	2	1
36M20	deciduous	aranha	1	0
36M20	deciduous	biblia	1	0
36M20	deciduous	cama	3	1
36M20	deciduous	gas	2	0
36M20	deciduous	camisa	4	0
36M20	deciduous	dinheiro	4	1
36M20	deciduous	terra	2	1
36M20	deciduous	refrigerante	1	1
36M20	deciduous	agulha	3	1
36M20	deciduous	pessoas	3	0
36M20	deciduous	natureza	4	1
36M20	deciduous	animal	4	0
36M20	deciduous	remedio	5	0
36M20	deciduous	paisagem	3	1
37F21	deciduous	sangue	1	0
37F21	deciduous	algodao	5	1
37F21	deciduous	fogo	5	0
37F21	deciduous	geladeira	1	1
37F21	deciduous	prato	1	1
37F21	deciduous	papel	1	1
37F21	deciduous	saco	4	0
37F21	deciduous	charuto	1	1
37F21	deciduous	lapis	1	0
37F21	deciduous	agua	5	0
37F21	deciduous	maquina	1	0
37F21	deciduous	jaula	1	0
37F21	deciduous	tumulo	1	0
37F21	deciduous	vitamina	5	0
37F21	deciduous	xicara	1	0
37F21	deciduous	tampa	1	0
37F21	deciduous	carro	1	1
37F21	deciduous	violao	1	0
37F21	deciduous	aranha	1	0
37F21	deciduous	biblia	1	1
37F21	deciduous	cama	5	1
37F21	deciduous	gas	3	0
37F21	deciduous	camisa	5	0
37F21	deciduous	dinheiro	4	0
37F21	deciduous	terra	3	0
37F21	deciduous	refrigerante	1	1
37F21	deciduous	agulha	3	1
37F21	deciduous	pessoas	5	0
37F21	deciduous	natureza	5	1
37F21	deciduous	animal	5	0
37F21	deciduous	remedio	3	1
37F21	deciduous	paisagem	5	1
38F20	deciduous	sangue	3	0
38F20	deciduous	algodao	3	1
38F20	deciduous	fogo	3	0
38F20	deciduous	geladeira	2	1
38F20	deciduous	prato	2	0
38F20	deciduous	papel	2	0
38F20	deciduous	saco	1	0
38F20	deciduous	charuto	1	1
38F20	deciduous	lapis	1	0
38F20	deciduous	agua	5	1
38F20	deciduous	maquina	2	0
38F20	deciduous	jaula	1	0
38F20	deciduous	tumulo	1	0
38F20	deciduous	vitamina	5	0
38F20	deciduous	xicara	1	0
38F20	deciduous	tampa	1	1
38F20	deciduous	carro	2	1
38F20	deciduous	violao	1	1
38F20	deciduous	aranha	1	0
38F20	deciduous	biblia	3	1
38F20	deciduous	cama	3	0
38F20	deciduous	gas	2	0
38F20	deciduous	camisa	3	0
38F20	deciduous	dinheiro	3	1
38F20	deciduous	terra	5	1
38F20	deciduous	refrigerante	1	0
38F20	deciduous	agulha	1	1
38F20	deciduous	pessoas	5	1
38F20	deciduous	natureza	5	1
38F20	deciduous	animal	3	1
38F20	deciduous	remedio	5	0
38F20	deciduous	paisagem	3	1
39F19	deciduous	sangue	5	0
39F19	deciduous	algodao	5	1
39F19	deciduous	fogo	5	0
39F19	deciduous	geladeira	4	1
39F19	deciduous	prato	2	0
39F19	deciduous	papel	3	1
39F19	deciduous	saco	5	0
39F19	deciduous	charuto	1	1
39F19	deciduous	lapis	4	1
39F19	deciduous	agua	5	1
39F19	deciduous	maquina	3	1
39F19	deciduous	jaula	1	0
39F19	deciduous	tumulo	1	0
39F19	deciduous	vitamina	5	0
39F19	deciduous	xicara	5	0
39F19	deciduous	tampa	5	0
39F19	deciduous	carro	5	1
39F19	deciduous	violao	1	0
39F19	deciduous	aranha	1	0
39F19	deciduous	biblia	1	0
39F19	deciduous	cama	2	0
39F19	deciduous	gas	5	0
39F19	deciduous	camisa	5	1
39F19	deciduous	dinheiro	5	0
39F19	deciduous	terra	3	0
39F19	deciduous	refrigerante	3	1
39F19	deciduous	agulha	4	0
39F19	deciduous	pessoas	5	1
39F19	deciduous	natureza	5	1
39F19	deciduous	animal	5	1
39F19	deciduous	remedio	5	1
39F19	deciduous	paisagem	3	0
40F26	deciduous	sangue	5	0
40F26	deciduous	algodao	3	1
40F26	deciduous	fogo	3	0
40F26	deciduous	geladeira	2	1
40F26	deciduous	prato	2	0
40F26	deciduous	papel	3	0
40F26	deciduous	saco	1	1
40F26	deciduous	charuto	1	1
40F26	deciduous	lapis	2	1
40F26	deciduous	agua	5	1
40F26	deciduous	maquina	2	1
40F26	deciduous	jaula	1	0
40F26	deciduous	tumulo	1	0
40F26	deciduous	vitamina	3	0
40F26	deciduous	xicara	1	0
40F26	deciduous	tampa	1	0
40F26	deciduous	carro	5	1
40F26	deciduous	violao	2	1
40F26	deciduous	aranha	1	0
40F26	deciduous	biblia	2	1
40F26	deciduous	cama	4	0
40F26	deciduous	gas	2	0
40F26	deciduous	camisa	3	0
40F26	deciduous	dinheiro	5	1
40F26	deciduous	terra	3	1
40F26	deciduous	refrigerante	1	1
40F26	deciduous	agulha	5	0
40F26	deciduous	pessoas	5	1
40F26	deciduous	natureza	5	1
40F26	deciduous	animal	3	1
40F26	deciduous	remedio	5	0
40F26	deciduous	paisagem	2	0
41F20	deciduous	sangue	4	1
41F20	deciduous	algodao	3	0
41F20	deciduous	fogo	5	1
41F20	deciduous	geladeira	4	1
41F20	deciduous	prato	2	0
41F20	deciduous	papel	4	1
41F20	deciduous	saco	2	0
41F20	deciduous	charuto	1	1
41F20	deciduous	lapis	3	0
41F20	deciduous	agua	5	0
41F20	deciduous	maquina	2	0
41F20	deciduous	jaula	3	0
41F20	deciduous	tumulo	1	0
41F20	deciduous	vitamina	5	0
41F20	deciduous	xicara	1	0
41F20	deciduous	tampa	2	0
41F20	deciduous	carro	2	1
41F20	deciduous	violao	1	0
41F20	deciduous	aranha	1	0
41F20	deciduous	biblia	1	0
41F20	deciduous	cama	3	1
41F20	deciduous	gas	4	0
41F20	deciduous	camisa	5	1
41F20	deciduous	dinheiro	1	0
41F20	deciduous	terra	3	0
41F20	deciduous	refrigerante	1	1
41F20	deciduous	agulha	3	1
41F20	deciduous	pessoas	4	1
41F20	deciduous	natureza	5	0
41F20	deciduous	animal	3	1
41F20	deciduous	remedio	5	1
41F20	deciduous	paisagem	3	1
42M26	deciduous	sangue	5	1
42M26	deciduous	algodao	4	1
42M26	deciduous	fogo	5	1
42M26	deciduous	geladeira	1	1
42M26	deciduous	prato	2	1
42M26	deciduous	papel	2	1
42M26	deciduous	saco	2	1
42M26	deciduous	charuto	1	0
42M26	deciduous	lapis	1	1
42M26	deciduous	agua	5	0
42M26	deciduous	maquina	2	1
42M26	deciduous	jaula	3	1
42M26	deciduous	tumulo	1	0
42M26	deciduous	vitamina	5	0
42M26	deciduous	xicara	2	1
42M26	deciduous	tampa	1	0
42M26	deciduous	carro	1	1
42M26	deciduous	violao	1	0
42M26	deciduous	aranha	1	0
42M26	deciduous	biblia	1	1
42M26	deciduous	cama	1	0
42M26	deciduous	gas	1	0
42M26	deciduous	camisa	4	1
42M26	deciduous	dinheiro	1	0
42M26	deciduous	terra	1	1
42M26	deciduous	refrigerante	1	1
42M26	deciduous	agulha	3	1
42M26	deciduous	pessoas	5	1
42M26	deciduous	natureza	5	0
42M26	deciduous	animal	4	1
42M26	deciduous	remedio	5	1
42M26	deciduous	paisagem	3	0
43F22	deciduous	sangue	5	0
43F22	deciduous	algodao	3	0
43F22	deciduous	fogo	5	0
43F22	deciduous	geladeira	1	1
43F22	deciduous	prato	1	1
43F22	deciduous	papel	1	1
43F22	deciduous	saco	4	1
43F22	deciduous	charuto	1	0
43F22	deciduous	lapis	1	0
43F22	deciduous	agua	5	0
43F22	deciduous	maquina	4	1
43F22	deciduous	jaula	1	0
43F22	deciduous	tumulo	1	0
43F22	deciduous	vitamina	5	0
43F22	deciduous	xicara	5	0
43F22	deciduous	tampa	1	1
43F22	deciduous	carro	5	1
43F22	deciduous	violao	1	0
43F22	deciduous	aranha	1	0
43F22	deciduous	biblia	1	0
43F22	deciduous	cama	4	0
43F22	deciduous	gas	5	1
43F22	deciduous	camisa	5	0
43F22	deciduous	dinheiro	1	1
43F22	deciduous	terra	1	1
43F22	deciduous	refrigerante	1	1
43F22	deciduous	agulha	4	0
43F22	deciduous	pessoas	5	1
43F22	deciduous	natureza	5	1
43F22	deciduous	animal	5	0
43F22	deciduous	remedio	5	0
43F22	deciduous	paisagem	5	1
44F31	deciduous	sangue	4	0
44F31	deciduous	algodao	3	0
44F31	deciduous	fogo	5	0
44F31	deciduous	geladeira	1	0
44F31	deciduous	prato	1	1
44F31	deciduous	papel	2	0
44F31	deciduous	saco	1	0
44F31	deciduous	charuto	1	0
44F31	deciduous	lapis	1	1
44F31	deciduous	agua	5	0
44F31	deciduous	maquina	1	0
44F31	deciduous	jaula	1	0
44F31	deciduous	tumulo	1	0
44F31	deciduous	vitamina	5	0
44F31	deciduous	xicara	2	0
44F31	deciduous	tampa	1	0
44F31	deciduous	carro	1	1
44F31	deciduous	violao	1	0
44F31	deciduous	aranha	1	0
44F31	deciduous	biblia	1	0
44F31	deciduous	cama	2	1
44F31	deciduous	gas	3	0
44F31	deciduous	camisa	3	1
44F31	deciduous	dinheiro	1	1
44F31	deciduous	terra	2	0
44F31	deciduous	refrigerante	1	1
44F31	deciduous	agulha	2	0
44F31	deciduous	pessoas	3	1
44F31	deciduous	natureza	3	1
44F31	deciduous	animal	2	0
44F31	deciduous	remedio	2	1
44F31	deciduous	paisagem	2	0
45F26	deciduous	sangue	5	0
45F26	deciduous	algodao	3	0
45F26	deciduous	fogo	5	0
45F26	deciduous	geladeira	1	1
45F26	deciduous	prato	1	1
45F26	deciduous	papel	1	0
45F26	deciduous	saco	2	0
45F26	deciduous	charuto	1	0
45F26	deciduous	lapis	1	0
45F26	deciduous	agua	5	1
45F26	deciduous	maquina	1	0
45F26	deciduous	jaula	1	0
45F26	deciduous	tumulo	1	0
45F26	deciduous	vitamina	5	0
45F26	deciduous	xicara	1	1
45F26	deciduous	tampa	2	0
45F26	deciduous	carro	5	1
45F26	deciduous	violao	1	0
45F26	deciduous	aranha	5	1
45F26	deciduous	biblia	1	0
45F26	deciduous	cama	1	1
45F26	deciduous	gas	1	1
45F26	deciduous	camisa	5	1
45F26	deciduous	dinheiro	1	1
45F26	deciduous	terra	3	1
45F26	deciduous	refrigerante	1	1
45F26	deciduous	agulha	5	1
45F26	deciduous	pessoas	5	0
45F26	deciduous	natureza	4	1
45F26	deciduous	animal	4	0
45F26	deciduous	remedio	5	0
45F26	deciduous	paisagem	4	1
46M16	deciduous	sangue	3	0
46M16	deciduous	algodao	3	0
46M16	deciduous	fogo	1	1
46M16	deciduous	geladeira	1	0
46M16	deciduous	prato	1	0
46M16	deciduous	papel	3	1
46M16	deciduous	saco	1	0
46M16	deciduous	charuto	1	0
46M16	deciduous	lapis	3	0
46M16	deciduous	agua	5	1
46M16	deciduous	maquina	1	0
46M16	deciduous	jaula	1	1
46M16	deciduous	tumulo	1	1
46M16	deciduous	vitamina	5	0
46M16	deciduous	xicara	3	0
46M16	deciduous	tampa	4	0
46M16	deciduous	carro	5	1
46M16	deciduous	violao	1	0
46M16	deciduous	aranha	1	0
46M16	deciduous	biblia	2	0
46M16	deciduous	cama	3	0
46M16	deciduous	gas	3	0
46M16	deciduous	camisa	5	0
46M16	deciduous	dinheiro	2	0
46M16	deciduous	terra	3	0
46M16	deciduous	refrigerante	1	0
46M16	deciduous	agulha	5	0
46M16	deciduous	pessoas	5	1
46M16	deciduous	natureza	5	0
46M16	deciduous	animal	3	1
46M16	deciduous	remedio	5	1
46M16	deciduous	paisagem	3	1
47F19	deciduous	sangue	4	0
47F19	deciduous	algodao	1	1
47F19	deciduous	fogo	5	0
47F19	deciduous	geladeira	4	1
47F19	deciduous	prato	1	0
47F19	deciduous	papel	5	1
47F19	deciduous	saco	1	0
47F19	deciduous	charuto	1	0
47F19	deciduous	lapis	1	1
47F19	deciduous	agua	5	0
47F19	deciduous	maquina	1	0
47F19	deciduous	jaula	1	0
47F19	deciduous	tumulo	1	0
47F19	deciduous	vitamina	5	0
47F19	deciduous	xicara	1	0
47F19	deciduous	tampa	1	0
47F19	deciduous	carro	1	1
47F19	deciduous	violao	3	0
47F19	deciduous	aranha	1	0
47F19	deciduous	biblia	4	0
47F19	deciduous	cama	1	0
47F19	deciduous	gas	4	0
47F19	deciduous	camisa	1	0
47F19	deciduous	dinheiro	1	0
47F19	deciduous	terra	3	1
47F19	deciduous	refrigerante	2	0
47F19	deciduous	agulha	1	1
47F19	deciduous	pessoas	4	0
47F19	deciduous	natureza	5	1
47F19	deciduous	animal	4	0
47F19	deciduous	remedio	4	0
47F19	deciduous	paisagem	5	1
48M20	deciduous	sangue	2	0
48M20	deciduous	algodao	2	1
48M20	deciduous	fogo	3	0
48M20	deciduous	geladeira	1	0
48M20	deciduous	prato	1	1
48M20	deciduous	papel	2	0
48M20	deciduous	saco	2	1
48M20	deciduous	charuto	1	1
48M20	deciduous	lapis	2	0
48M20	deciduous	agua	5	1
48M20	deciduous	maquina	2	0
48M20	deciduous	jaula	1	0
48M20	deciduous	tumulo	1	0
48M20	deciduous	vitamina	5	0
48M20	deciduous	xicara	1	0
48M20	deciduous	tampa	1	0
48M20	deciduous	carro	2	1
48M20	deciduous	violao	1	0
48M20	deciduous	aranha	1	1
48M20	deciduous	biblia	2	1
48M20	deciduous	cama	1	1
48M20	deciduous	gas	1	0
48M20	deciduous	camisa	1	0
48M20	deciduous	dinheiro	1	1
48M20	deciduous	terra	1	0
48M20	deciduous	refrigerante	1	1
48M20	deciduous	agulha	2	1
48M20	deciduous	pessoas	1	1
48M20	deciduous	natureza	2	1
48M20	deciduous	animal	1	1
48M20	deciduous	remedio	5	0
48M20	deciduous	paisagem	1	1
49M19	deciduous	sangue	5	1
49M19	deciduous	algodao	5	1
49M19	deciduous	fogo	5	0
49M19	deciduous	geladeira	1	0
49M19	deciduous	prato	1	0
49M19	deciduous	papel	5	0
49M19	deciduous	saco	3	0
49M19	deciduous	charuto	1	1
49M19	deciduous	lapis	1	0
49M19	deciduous	agua	5	1
49M19	deciduous	maquina	1	0
49M19	deciduous	jaula	2	0
49M19	deciduous	tumulo	1	0
49M19	deciduous	vitamina	5	0
49M19	deciduous	xicara	2	1
49M19	deciduous	tampa	4	0
49M19	deciduous	carro	4	1
49M19	deciduous	violao	2	1
49M19	deciduous	aranha	1	1
49M19	deciduous	biblia	1	0
49M19	deciduous	cama	3	0
49M19	deciduous	gas	4	0
49M19	deciduous	camisa	5	1
49M19	deciduous	dinheiro	1	0
49M19	deciduous	terra	2	0
49M19	deciduous	refrigerante	5	1
49M19	deciduous	agulha	5	0
49M19	deciduous	pessoas	5	1
49M19	deciduous	natureza	5	0
49M19	deciduous	animal	5	0
49M19	deciduous	remedio	5	1
49M19	deciduous	paisagem	3	0
50M21	deciduous	sangue	2	0
50M21	deciduous	algodao	1	1
50M21	deciduous	fogo	5	1
50M21	deciduous	geladeira	1	0
50M21	deciduous	prato	1	1
50M21	deciduous	papel	2	0
50M21	deciduous	saco	5	0
50M21	deciduous	charuto	1	0
50M21	deciduous	lapis	1	0
50M21	deciduous	agua	5	0
50M21	deciduous	maquina	3	0
50M21	deciduous	jaula	1	0
50M21	deciduous	tumulo	1	0
50M21	deciduous	vitamina	5	0
50M21	deciduous	xicara	1	0
50M21	deciduous	tampa	1	1
50M21	deciduous	carro	5	0
50M21	deciduous	violao	1	0
50M21	deciduous	aranha	3	0
50M21	deciduous	biblia	1	1
50M21	deciduous	cama	5	0
50M21	deciduous	gas	5	1
50M21	deciduous	camisa	5	1
50M21	deciduous	dinheiro	5	1
50M21	deciduous	terra	3	1
50M21	deciduous	refrigerante	4	0
50M21	deciduous	agulha	5	1
50M21	deciduous	pessoas	5	0
50M21	deciduous	natureza	5	1
50M21	deciduous	animal	5	1
50M21	deciduous	remedio	5	1
50M21	deciduous	paisagem	3	1
51F20	deciduous	sangue	5	0
51F20	deciduous	algodao	1	1
51F20	deciduous	fogo	5	1
51F20	deciduous	geladeira	5	1
51F20	deciduous	prato	1	0
51F20	deciduous	papel	5	1
51F20	deciduous	saco	5	0
51F20	deciduous	charuto	1	1
51F20	deciduous	lapis	5	0
51F20	deciduous	agua	5	0
51F20	deciduous	maquina	1	0
51F20	deciduous	jaula	1	0
51F20	deciduous	tumulo	1	0
51F20	deciduous	vitamina	5	0
51F20	deciduous	xicara	1	0
51F20	deciduous	tampa	1	0
51F20	deciduous	carro	1	1
51F20	deciduous	violao	1	0
51F20	deciduous	aranha	1	0
51F20	deciduous	biblia	5	1
51F20	deciduous	cama	1	0
51F20	deciduous	gas	5	0
51F20	deciduous	camisa	5	1
51F20	deciduous	dinheiro	5	0
51F20	deciduous	terra	5	0
51F20	deciduous	refrigerante	1	1
51F20	deciduous	agulha	1	1
51F20	deciduous	pessoas	1	1
51F20	deciduous	natureza	5	0
51F20	deciduous	animal	5	1
51F20	deciduous	remedio	5	1
51F20	deciduous	paisagem	5	1
52M26	deciduous	sangue	5	1
52M26	deciduous	algodao	3	1
52M26	deciduous	fogo	5	1
52M26	deciduous	geladeira	5	1
52M26	deciduous	prato	1	1
52M26	deciduous	papel	1	1
52M26	deciduous	saco	2	1
52M26	deciduous	charuto	1	0
52M26	deciduous	lapis	1	1
52M26	deciduous	agua	5	0
52M26	deciduous	maquina	1	1
52M26	deciduous	jaula	1	1
52M26	deciduous	tumulo	1	0
52M26	deciduous	vitamina	5	0
52M26	deciduous	xicara	1	1
52M26	deciduous	tampa	1	0
52M26	deciduous	carro	2	1
52M26	deciduous	violao	5	0
52M26	deciduous	aranha	1	0
52M26	deciduous	biblia	5	1
52M26	deciduous	cama	2	0
52M26	deciduous	gas	5	1
52M26	deciduous	camisa	5	0
52M26	deciduous	dinheiro	5	0
52M26	deciduous	terra	2	1
52M26	deciduous	refrigerante	3	1
52M26	deciduous	agulha	2	1
52M26	deciduous	pessoas	5	1
52M26	deciduous	natureza	5	0
52M26	deciduous	animal	5	1
52M26	deciduous	remedio	5	1
52M26	deciduous	paisagem	5	0
53F22	deciduous	sangue	5	0
53F22	deciduous	algodao	3	0
53F22	deciduous	fogo	2	0
53F22	deciduous	geladeira	3	1
53F22	deciduous	prato	1	1
53F22	deciduous	papel	2	1
53F22	deciduous	saco	4	1
53F22	deciduous	charuto	1	0
53F22	deciduous	lapis	2	0
53F22	deciduous	agua	5	0
53F22	deciduous	maquina	3	1
53F22	deciduous	jaula	1	0
53F22	deciduous	tumulo	1	0
53F22	deciduous	vitamina	5	0
53F22	deciduous	xicara	2	0
53F22	deciduous	tampa	2	1
53F22	deciduous	carro	3	1
53F22	deciduous	violao	2	0
53F22	deciduous	aranha	1	0
53F22	deciduous	biblia	1	0
53F22	deciduous	cama	3	0
53F22	deciduous	gas	2	1
53F22	deciduous	camisa	4	0
53F22	deciduous	dinheiro	4	1
53F22	deciduous	terra	2	1
53F22	deciduous	refrigerante	1	1
53F22	deciduous	agulha	3	0
53F22	deciduous	pessoas	3	1
53F22	deciduous	natureza	4	1
53F22	deciduous	animal	4	0
53F22	deciduous	remedio	5	0
53F22	deciduous	paisagem	3	1
54F31	deciduous	sangue	1	0
54F31	deciduous	algodao	5	0
54F31	deciduous	fogo	5	0
54F31	deciduous	geladeira	1	0
54F31	deciduous	prato	1	1
54F31	deciduous	papel	1	0
54F31	deciduous	saco	4	0
54F31	deciduous	charuto	1	1
54F31	deciduous	lapis	1	0
54F31	deciduous	agua	5	0
54F31	deciduous	maquina	1	0
54F31	deciduous	jaula	1	0
54F31	deciduous	tumulo	1	0
54F31	deciduous	vitamina	5	0
54F31	deciduous	xicara	1	0
54F31	deciduous	tampa	1	1
54F31	deciduous	carro	1	0
54F31	deciduous	violao	1	0
54F31	deciduous	aranha	1	0
54F31	deciduous	biblia	1	0
54F31	deciduous	cama	5	1
54F31	deciduous	gas	3	0
54F31	deciduous	camisa	5	1
54F31	deciduous	dinheiro	4	1
54F31	deciduous	terra	3	0
54F31	deciduous	refrigerante	1	1
54F31	deciduous	agulha	3	0
54F31	deciduous	pessoas	5	1
54F31	deciduous	natureza	5	1
54F31	deciduous	animal	5	0
54F31	deciduous	remedio	3	1
54F31	deciduous	paisagem	5	0
55F26	deciduous	sangue	3	1
55F26	deciduous	algodao	3	0
55F26	deciduous	fogo	3	0
55F26	deciduous	geladeira	2	1
55F26	deciduous	prato	2	0
55F26	deciduous	papel	2	0
55F26	deciduous	saco	1	0
55F26	deciduous	charuto	1	0
55F26	deciduous	lapis	1	0
55F26	deciduous	agua	5	1
55F26	deciduous	maquina	2	0
55F26	deciduous	jaula	1	0
55F26	deciduous	tumulo	1	0
55F26	deciduous	vitamina	5	0
55F26	deciduous	xicara	1	1
55F26	deciduous	tampa	1	0
55F26	deciduous	carro	2	0
55F26	deciduous	violao	1	1
55F26	deciduous	aranha	1	1
55F26	deciduous	biblia	3	0
55F26	deciduous	cama	3	1
55F26	deciduous	gas	2	1
55F26	deciduous	camisa	3	1
55F26	deciduous	dinheiro	3	1
55F26	deciduous	terra	5	1
55F26	deciduous	refrigerante	1	1
55F26	deciduous	agulha	1	1
55F26	deciduous	pessoas	5	0
55F26	deciduous	natureza	5	1
55F26	deciduous	animal	3	0
55F26	deciduous	remedio	5	0
55F26	deciduous	paisagem	3	1
56M16	deciduous	sangue	5	0
56M16	deciduous	algodao	5	0
56M16	deciduous	fogo	5	1
56M16	deciduous	geladeira	4	0
56M16	deciduous	prato	2	0
56M16	deciduous	papel	3	1
56M16	deciduous	saco	5	0
56M16	deciduous	charuto	1	0
56M16	deciduous	lapis	4	1
56M16	deciduous	agua	5	0
56M16	deciduous	maquina	3	0
56M16	deciduous	jaula	1	1
56M16	deciduous	tumulo	1	1
56M16	deciduous	vitamina	5	0
56M16	deciduous	xicara	5	0
56M16	deciduous	tampa	5	0
56M16	deciduous	carro	5	1
56M16	deciduous	violao	1	0
56M16	deciduous	aranha	1	0
56M16	deciduous	biblia	1	0
56M16	deciduous	cama	2	0
56M16	deciduous	gas	5	0
56M16	deciduous	camisa	5	0
56M16	deciduous	dinheiro	5	1
56M16	deciduous	terra	3	0
56M16	deciduous	refrigerante	3	0
56M16	deciduous	agulha	4	0
56M16	deciduous	pessoas	5	1
56M16	deciduous	natureza	5	0
56M16	deciduous	animal	5	1
56M16	deciduous	remedio	5	1
56M16	deciduous	paisagem	3	0
57F19	deciduous	sangue	5	0
57F19	deciduous	algodao	3	1
57F19	deciduous	fogo	3	0
57F19	deciduous	geladeira	2	1
57F19	deciduous	prato	2	0
57F19	deciduous	papel	3	1
57F19	deciduous	saco	1	0
57F19	deciduous	charuto	1	0
57F19	deciduous	lapis	2	1
57F19	deciduous	agua	5	0
57F19	deciduous	maquina	2	0
57F19	deciduous	jaula	1	0
57F19	deciduous	tumulo	1	0
57F19	deciduous	vitamina	3	0
57F19	deciduous	xicara	1	0
57F19	deciduous	tampa	1	0
57F19	deciduous	carro	5	1
57F19	deciduous	violao	2	0
57F19	deciduous	aranha	1	0
57F19	deciduous	biblia	2	0
57F19	deciduous	cama	4	0
57F19	deciduous	gas	2	0
57F19	deciduous	camisa	3	0
57F19	deciduous	dinheiro	5	0
57F19	deciduous	terra	3	1
57F19	deciduous	refrigerante	1	0
57F19	deciduous	agulha	5	1
57F19	deciduous	pessoas	5	0
57F19	deciduous	natureza	5	1
57F19	deciduous	animal	3	0
57F19	deciduous	remedio	5	0
57F19	deciduous	paisagem	2	1
58M20	deciduous	sangue	4	1
58M20	deciduous	algodao	3	0
58M20	deciduous	fogo	5	0
58M20	deciduous	geladeira	4	0
58M20	deciduous	prato	2	1
58M20	deciduous	papel	4	0
58M20	deciduous	saco	2	1
58M20	deciduous	charuto	1	0
58M20	deciduous	lapis	3	0
58M20	deciduous	agua	5	1
58M20	deciduous	maquina	2	1
58M20	deciduous	jaula	3	0
58M20	deciduous	tumulo	1	0
58M20	deciduous	vitamina	5	0
58M20	deciduous	xicara	1	0
58M20	deciduous	tampa	2	1
58M20	deciduous	carro	2	0
58M20	deciduous	violao	1	0
58M20	deciduous	aranha	1	1
58M20	deciduous	biblia	1	1
58M20	deciduous	cama	3	1
58M20	deciduous	gas	4	1
58M20	deciduous	camisa	5	0
58M20	deciduous	dinheiro	1	1
58M20	deciduous	terra	3	0
58M20	deciduous	refrigerante	1	1
58M20	deciduous	agulha	3	1
58M20	deciduous	pessoas	4	1
58M20	deciduous	natureza	5	1
58M20	deciduous	animal	3	1
58M20	deciduous	remedio	5	0
58M20	deciduous	paisagem	3	0
59M19	deciduous	sangue	5	1
59M19	deciduous	algodao	4	1
59M19	deciduous	fogo	5	0
59M19	deciduous	geladeira	1	0
59M19	deciduous	prato	2	0
59M19	deciduous	papel	2	0
59M19	deciduous	saco	2	0
59M19	deciduous	charuto	1	1
59M19	deciduous	lapis	1	0
59M19	deciduous	agua	5	0
59M19	deciduous	maquina	2	1
59M19	deciduous	jaula	3	0
59M19	deciduous	tumulo	1	1
59M19	deciduous	vitamina	5	1
59M19	deciduous	xicara	2	0
59M19	deciduous	tampa	1	0
59M19	deciduous	carro	1	0
59M19	deciduous	violao	1	1
59M19	deciduous	aranha	1	1
59M19	deciduous	biblia	1	0
59M19	deciduous	cama	1	0
59M19	deciduous	gas	1	0
59M19	deciduous	camisa	4	1
59M19	deciduous	dinheiro	1	0
59M19	deciduous	terra	1	0
59M19	deciduous	refrigerante	1	1
59M19	deciduous	agulha	3	0
59M19	deciduous	pessoas	5	1
59M19	deciduous	natureza	5	0
59M19	deciduous	animal	4	0
59M19	deciduous	remedio	5	1
59M19	deciduous	paisagem	3	0
60M20	deciduous	sangue	5	0
60M20	deciduous	algodao	3	1
60M20	deciduous	fogo	5	0
60M20	deciduous	geladeira	1	0
60M20	deciduous	prato	1	1
60M20	deciduous	papel	1	0
60M20	deciduous	saco	4	1
60M20	deciduous	charuto	1	1
60M20	deciduous	lapis	1	0
60M20	deciduous	agua	5	1
60M20	deciduous	maquina	4	0
60M20	deciduous	jaula	1	0
60M20	deciduous	tumulo	1	0
60M20	deciduous	vitamina	5	0
60M20	deciduous	xicara	5	1
60M20	deciduous	tampa	1	0
60M20	deciduous	carro	5	0
60M20	deciduous	violao	1	0
60M20	deciduous	aranha	1	1
60M20	deciduous	biblia	1	1
60M20	deciduous	cama	4	1
60M20	deciduous	gas	5	0
60M20	deciduous	camisa	5	0
60M20	deciduous	dinheiro	1	1
60M20	deciduous	terra	1	0
60M20	deciduous	refrigerante	1	1
60M20	deciduous	agulha	4	1
60M20	deciduous	pessoas	5	1
60M20	deciduous	natureza	5	1
60M20	deciduous	animal	5	1
60M20	deciduous	remedio	5	0
60M20	deciduous	paisagem	5	1
61F20	desert	sangue	4	1
61F20	desert	algodao	3	1
61F20	desert	fogo	5	1
61F20	desert	geladeira	4	0
61F20	desert	prato	2	0
61F20	desert	papel	4	1
61F20	desert	saco	2	0
61F20	desert	charuto	1	1
61F20	desert	lapis	3	0
61F20	desert	agua	5	1
61F20	desert	maquina	2	0
61F20	desert	jaula	3	0
61F20	desert	tumulo	1	0
61F20	desert	vitamina	5	0
61F20	desert	xicara	1	1
61F20	desert	tampa	2	0
61F20	desert	carro	2	1
61F20	desert	violao	1	0
61F20	desert	aranha	1	1
61F20	desert	biblia	1	1
61F20	desert	cama	3	1
61F20	desert	gas	4	0
61F20	desert	camisa	5	1
61F20	desert	dinheiro	1	0
61F20	desert	terra	3	0
61F20	desert	refrigerante	1	1
61F20	desert	agulha	3	1
61F20	desert	pessoas	4	1
61F20	desert	natureza	5	0
61F20	desert	animal	3	1
61F20	desert	remedio	5	1
61F20	desert	paisagem	3	1
62M26	desert	sangue	4	1
62M26	desert	algodao	5	1
62M26	desert	fogo	5	1
62M26	desert	geladeira	1	1
62M26	desert	prato	2	1
62M26	desert	papel	1	1
62M26	desert	saco	3	1
62M26	desert	charuto	1	0
62M26	desert	lapis	1	0
62M26	desert	agua	5	1
62M26	desert	maquina	1	1
62M26	desert	jaula	1	1
62M26	desert	tumulo	1	0
62M26	desert	vitamina	5	0
62M26	desert	xicara	2	1
62M26	desert	tampa	1	0
62M26	desert	carro	1	1
62M26	desert	violao	1	0
62M26	desert	aranha	1	0
62M26	desert	biblia	1	1
62M26	desert	cama	1	0
62M26	desert	gas	1	0
62M26	desert	camisa	4	1
62M26	desert	dinheiro	1	0
62M26	desert	terra	1	1
62M26	desert	refrigerante	1	1
62M26	desert	agulha	3	1
62M26	desert	pessoas	5	1
62M26	desert	natureza	5	0
62M26	desert	animal	4	1
62M26	desert	remedio	5	1
62M26	desert	paisagem	3	1
63F22	desert	sangue	5	0
63F22	desert	algodao	3	0
63F22	desert	fogo	5	1
63F22	desert	geladeira	1	1
63F22	desert	prato	1	0
63F22	desert	papel	1	1
63F22	desert	saco	4	1
63F22	desert	charuto	1	0
63F22	desert	lapis	1	0
63F22	desert	agua	5	1
63F22	desert	maquina	4	0
63F22	desert	jaula	1	0
63F22	desert	tumulo	1	0
63F22	desert	vitamina	5	0
63F22	desert	xicara	5	0
[truncated: 4,721 more rows]
